# Supplementary material for: Theacrine-rich Jianghua Kucha black tea alleviates depression via remodeling systemic tryptophan metabolism and targeting TPH1: insights from metabolomics and molecular simulation
Source: RSC Adv. 2026 Jul 2;16(34):33170–83. doi: 10.1039/d6ra00952b (PMC13326656; doi:10.1039/d6ra00952b)
Supplement: RA-016-D6RA00952B-s002 [file RA-016-D6RA00952B-s002.xlsx]

## Sheet: Table S3
Table S3 The degree value of compound–target–disease network
name	AverageShortestPathLength	BetweennessCentrality	ClosenessCentrality	Degree	Eccentricity	NeighborhoodConnectivity	NumberOfUndirectedEdges	Radiality	Stress	TopologicalCoefficient	type
Depression	1.10738	0.442406	0.90303	133	2	8.53383	133	0.999193	134788	0.470865	3
ECG	1.72483	0.0465091	0.579767	87	3	11.8046	87	0.99455	32382	0.675287	1
TA	1.7651	0.0896077	0.56654	84	3	10.5833	84	0.994247	41526	0.598958	1
EGCG	1.77852	0.0355656	0.562264	83	3	12.0723	83	0.994146	26946	0.692018	1
TF-3'-G	1.79195	0.0319811	0.558052	82	3	12.2561	82	0.994046	24352	0.703506	1
GCG	1.79195	0.0344129	0.558052	82	3	12.1098	82	0.994046	25816	0.69436	1
TF-D-G	1.80537	0.0310613	0.553903	81	3	12.284	81	0.993945	23516	0.705247	1
TF-3-G	1.81879	0.029977	0.549815	80	3	12.325	80	0.993844	22420	0.707812	1
TF	1.85906	0.0270896	0.537906	77	3	12.4675	77	0.993541	19792	0.716721	1
EC	1.87248	0.0344367	0.53405	76	3	12.1842	76	0.99344	22584	0.699013	1
EGC	1.88591	0.0315861	0.530249	75	3	12.3067	75	0.993339	20986	0.706667	1
C	2.03356	0.0205108	0.491749	64	3	12.9062	64	0.992229	11388	0.744141	1
GC	2.0604	0.0149095	0.485342	62	3	13.2419	62	0.992027	8472	0.765121	1
TC	2.48993	0.0204238	0.401617	30	3	6.86667	30	0.988797	6606	0.366667	1
TB	2.65101	0.00385748	0.377215	18	3	11.8333	18	0.987586	2004	0.677083	1
MAOB	1.88591	0.00898664	0.530249	17	2	66.7647	17	0.993339	12688	0.498217	2
F2	1.89933	0.00431336	0.526502	16	3	70.4375	16	0.993238	10314	0.526042	2
TPH1	1.91275	0.00276776	0.522807	15	3	74.2667	15	0.993137	8118	0.555051	2
RAP2A	1.91275	0.00276776	0.522807	15	3	74.2667	15	0.993137	8118	0.555051	2
LTA4H	1.91275	0.00312188	0.522807	15	3	73.1333	15	0.993137	7866	0.546465	2
REN	1.91275	0.00312188	0.522807	15	3	73.1333	15	0.993137	7866	0.546465	2
HRAS	1.91275	0.00312188	0.522807	15	3	73.1333	15	0.993137	7866	0.546465	2
APAF1	1.92617	0.00186252	0.519164	14	3	78.2857	14	0.993036	6142	0.585498	2
BTK	1.92617	0.00186252	0.519164	14	3	78.2857	14	0.993036	6142	0.585498	2
RAC1	1.92617	0.00186252	0.519164	14	3	78.2857	14	0.993036	6142	0.585498	2
TAP1	1.92617	0.00186252	0.519164	14	3	78.2857	14	0.993036	6142	0.585498	2
NOS3	1.92617	0.00168933	0.519164	14	3	77.4286	14	0.993036	5738	0.579004	2
FGFR1	1.92617	0.00168933	0.519164	14	3	77.4286	14	0.993036	5738	0.579004	2
MAPK14	1.92617	0.00168933	0.519164	14	3	77.4286	14	0.993036	5738	0.579004	2
GSK3B	1.92617	0.00168933	0.519164	14	3	77.4286	14	0.993036	5738	0.579004	2
PRKACA	1.92617	0.00168933	0.519164	14	3	77.4286	14	0.993036	5738	0.579004	2
ABL1	1.92617	0.00168933	0.519164	14	3	77.4286	14	0.993036	5738	0.579004	2
MAP2K1	1.92617	0.00228359	0.519164	14	3	77.0714	14	0.993036	5936	0.576299	2
AR	1.9396	0.000895656	0.515571	13	3	82	13	0.992935	3844	0.613636	2
ESR1	1.9396	0.000895656	0.515571	13	3	82	13	0.992935	3844	0.613636	2
GSR	1.9396	0.000895656	0.515571	13	3	82	13	0.992935	3844	0.613636	2
TTR	1.9396	0.000895656	0.515571	13	3	82	13	0.992935	3844	0.613636	2
PDE4B	1.9396	0.000895656	0.515571	13	3	82	13	0.992935	3844	0.613636	2
PDE4D	1.9396	0.000895656	0.515571	13	3	82	13	0.992935	3844	0.613636	2
DPP4	1.9396	0.000895656	0.515571	13	3	82	13	0.992935	3844	0.613636	2
PAH	1.9396	0.000895656	0.515571	13	3	82	13	0.992935	3844	0.613636	2
AKT1	1.9396	0.000895656	0.515571	13	3	82	13	0.992935	3844	0.613636	2
NR3C2	1.9396	0.000895656	0.515571	13	3	82	13	0.992935	3844	0.613636	2
IMPA1	1.9396	0.000895656	0.515571	13	3	82	13	0.992935	3844	0.613636	2
MIF	1.9396	0.000895656	0.515571	13	3	82	13	0.992935	3844	0.613636	2
SOD2	1.9396	0.000895656	0.515571	13	3	82	13	0.992935	3844	0.613636	2
CYP2C9	1.9396	0.000895656	0.515571	13	3	82	13	0.992935	3844	0.613636	2
ALB	1.9396	0.000895656	0.515571	13	3	82	13	0.992935	3844	0.613636	2
ADH1C	1.9396	0.000895656	0.515571	13	3	82	13	0.992935	3844	0.613636	2
ALDH2	1.9396	0.000895656	0.515571	13	3	82	13	0.992935	3844	0.613636	2
ERBB4	1.9396	0.000895656	0.515571	13	3	82	13	0.992935	3844	0.613636	2
CBS	1.9396	0.000895656	0.515571	13	3	82	13	0.992935	3844	0.613636	2
IGF1	1.9396	0.000895656	0.515571	13	3	82	13	0.992935	3844	0.613636	2
ARSA	1.9396	0.000895656	0.515571	13	3	82	13	0.992935	3844	0.613636	2
TGM3	1.9396	0.000895656	0.515571	13	3	82	13	0.992935	3844	0.613636	2
NR3C1	1.9396	0.000895656	0.515571	13	3	82	13	0.992935	3844	0.613636	2
NOS2	1.9396	0.000895656	0.515571	13	3	82	13	0.992935	3844	0.613636	2
MMP9	1.9396	0.000895656	0.515571	13	3	82	13	0.992935	3844	0.613636	2
VDR	1.9396	0.000895656	0.515571	13	3	82	13	0.992935	3844	0.613636	2
MAPK1	1.9396	0.000895656	0.515571	13	3	82	13	0.992935	3844	0.613636	2
APRT	1.9396	0.000895656	0.515571	13	3	82	13	0.992935	3844	0.613636	2
IL2	1.9396	0.000895656	0.515571	13	3	82	13	0.992935	3844	0.613636	2
GSTM1	1.9396	0.000895656	0.515571	13	3	82	13	0.992935	3844	0.613636	2
CASP3	1.9396	0.000895656	0.515571	13	3	82	13	0.992935	3844	0.613636	2
PPARG	1.9396	0.000895656	0.515571	13	3	82	13	0.992935	3844	0.613636	2
PIK3R1	1.9396	0.000895656	0.515571	13	3	82	13	0.992935	3844	0.613636	2
CTSF	1.9396	0.000895656	0.515571	13	3	82	13	0.992935	3844	0.613636	2
FOLH1	1.9396	0.000895656	0.515571	13	3	82	13	0.992935	3844	0.613636	2
RORA	1.9396	0.000895656	0.515571	13	3	82	13	0.992935	3844	0.613636	2
GLO1	1.9396	0.000895656	0.515571	13	3	82	13	0.992935	3844	0.613636	2
SPR	1.9396	0.000895656	0.515571	13	3	82	13	0.992935	3844	0.613636	2
CAF	2.71812	0.00280589	0.367901	13	3	10	13	0.987082	1364	0.5625	1
PTPN11	1.95302	0.000685925	0.512027	12	3	81.8333	12	0.992834	2920	0.612374	2
SELP	1.95302	0.000685925	0.512027	12	3	81.8333	12	0.992834	2920	0.612374	2
MAOA	1.95302	0.00565432	0.512027	12	3	70	12	0.992834	6604	0.522727	2
BAG1	1.96644	0.000714907	0.508532	11	3	81.9091	11	0.992734	2942	0.612948	2
GABRG2	1.96644	0.00121395	0.508532	11	3	80.5455	11	0.992734	3626	0.602617	2
HSD11B1	1.97987	0.00124276	0.505085	10	3	77.6	10	0.992633	3774	0.580303	2
DUSP6	1.97987	0.000536139	0.505085	10	3	81.7	10	0.992633	2168	0.611364	2
ACE	1.97987	0.00195809	0.505085	10	3	74.3	10	0.992633	4000	0.555303	2
MAPT	1.97987	0.000475843	0.505085	10	3	85.6	10	0.992633	1822	0.640909	2
ABCB1	1.97987	0.000475843	0.505085	10	3	85.6	10	0.992633	1822	0.640909	2
BCL2	1.97987	0.000475843	0.505085	10	3	85.6	10	0.992633	1822	0.640909	2
GABRB2	1.97987	0.000475843	0.505085	10	3	85.6	10	0.992633	1822	0.640909	2
VEGFA	1.97987	0.000540478	0.505085	10	3	82.1	10	0.992633	2216	0.614394	2
TYMP	1.99329	0.000450578	0.501684	9	3	87.6667	9	0.992532	1628	0.656566	2
TNNC1	1.99329	0.000450578	0.501684	9	3	87.6667	9	0.992532	1628	0.656566	2
FGFR2	1.99329	0.000450578	0.501684	9	3	87.6667	9	0.992532	1628	0.656566	2
CAT	1.99329	0.000450578	0.501684	9	3	87.6667	9	0.992532	1628	0.656566	2
HSPA1A	1.99329	0.000450578	0.501684	9	3	87.6667	9	0.992532	1628	0.656566	2
GABRA1	1.99329	0.000949347	0.501684	9	3	80.4444	9	0.992532	2736	0.601852	2
DNMT1	1.99329	0.000408652	0.501684	9	3	86.5556	9	0.992532	1520	0.648148	2
APP	1.99329	0.000408652	0.501684	9	3	86.5556	9	0.992532	1520	0.648148	2
HIF1A	1.99329	0.000408652	0.501684	9	3	86.5556	9	0.992532	1520	0.648148	2
CTSD	2.00671	0.000313328	0.498328	8	3	88.125	8	0.992431	1010	0.660038	2
RTN4R	2.00671	0.000313328	0.498328	8	3	88.125	8	0.992431	1010	0.660038	2
ADH1B	2.00671	0.000378473	0.498328	8	3	89	8	0.992431	1332	0.666667	2
NCS1	2.00671	0.000313328	0.498328	8	3	88.125	8	0.992431	1010	0.660038	2
PSAP	2.00671	0.000313328	0.498328	8	3	88.125	8	0.992431	1010	0.660038	2
THEO	2.78523	0.00110001	0.359036	8	3	6.25	8	0.986577	384	0.328125	1
ADORA1	2.04698	0.00163927	0.488525	5	3	64.4	5	0.992128	1400	0.480303	2
MMP8	2.0604	0.00036725	0.485342	4	3	75.5	4	0.992027	736	0.564394	2
ADORA2A	2.0604	0.00131024	0.485342	4	3	46	4	0.992027	848	0.340909	2
ACHE	2.0604	0.00131024	0.485342	4	3	46	4	0.992027	848	0.340909	2
PRKCG	2.0604	0.000114917	0.485342	4	3	96.25	4	0.992027	326	0.721591	2
PRKCA	2.0604	0.000114917	0.485342	4	3	96.25	4	0.992027	326	0.721591	2
MAPK8	2.07383	9.49529e-05	0.482201	3	3	91	3	0.991926	286	0.681818	2
GRM5	2.07383	0.000847401	0.482201	3	3	57	3	0.991926	510	0.424242	2
PDE4A	2.07383	0.000847401	0.482201	3	3	57	3	0.991926	510	0.424242	2
KDM6B	2.07383	0.000508332	0.482201	3	3	54.6667	3	0.991926	510	0.406566	2
CNR1	2.07383	8.29688e-05	0.482201	3	3	94.6667	3	0.991926	238	0.709596	2
CNR2	2.07383	8.29688e-05	0.482201	3	3	94.6667	3	0.991926	238	0.709596	2
HTR7	2.07383	0.000440446	0.482201	3	3	76.6667	3	0.991926	502	0.573232	2
HDAC6	2.08725	0.000116557	0.4791	2	3	81.5	2	0.991825	208	0.609848	2
GABRB3	2.08725	0.000116557	0.4791	2	3	81.5	2	0.991825	208	0.609848	2
GABRA3	2.08725	0.000116557	0.4791	2	3	81.5	2	0.991825	208	0.609848	2
GABRA5	2.08725	0.000116557	0.4791	2	3	81.5	2	0.991825	208	0.609848	2
GABRA2	2.08725	0.000116557	0.4791	2	3	81.5	2	0.991825	208	0.609848	2
PSEN2	2.08725	0.000116557	0.4791	2	3	81.5	2	0.991825	208	0.609848	2
PSEN1	2.08725	0.000116557	0.4791	2	3	81.5	2	0.991825	208	0.609848	2
P2RX7	2.08725	0.000116557	0.4791	2	3	81.5	2	0.991825	208	0.609848	2
GSK3A	2.08725	0.000116557	0.4791	2	3	81.5	2	0.991825	208	0.609848	2
SIGMAR1	2.08725	0.000116557	0.4791	2	3	81.5	2	0.991825	208	0.609848	2
CHRM5	2.08725	0.000116557	0.4791	2	3	81.5	2	0.991825	208	0.609848	2
SLC6A2	2.08725	0.000116557	0.4791	2	3	81.5	2	0.991825	208	0.609848	2
SLC6A3	2.08725	0.000116557	0.4791	2	3	81.5	2	0.991825	208	0.609848	2
CHRNA7	2.08725	3.42137e-05	0.4791	2	3	110	2	0.991825	94	0.825758	2
CYP1A2	2.08725	4.93274e-05	0.4791	2	3	98.5	2	0.991825	140	0.738636	2
NOS1	2.08725	2.91905e-05	0.4791	2	3	108.5	2	0.991825	100	0.814394	2
HTR2B	2.08725	2.91905e-05	0.4791	2	3	108.5	2	0.991825	100	0.814394	2
HTR1A	2.08725	2.91905e-05	0.4791	2	3	108.5	2	0.991825	100	0.814394	2
HTR2A	2.08725	2.91905e-05	0.4791	2	3	108.5	2	0.991825	100	0.814394	2
HTR2C	2.08725	2.91905e-05	0.4791	2	3	108.5	2	0.991825	100	0.814394	2
GABBR1	2.08725	2.91905e-05	0.4791	2	3	108.5	2	0.991825	100	0.814394	2
TH	2.08725	2.91905e-05	0.4791	2	3	108.5	2	0.991825	100	0.814394	2
GRIA1	2.08725	2.91905e-05	0.4791	2	3	108.5	2	0.991825	100	0.814394	2
PTPA	2.08725	2.91905e-05	0.4791	2	3	108.5	2	0.991825	100	0.814394	2
GCLC	2.08725	2.91905e-05	0.4791	2	3	108.5	2	0.991825	100	0.814394	2
GRIA3	2.08725	2.91905e-05	0.4791	2	3	108.5	2	0.991825	100	0.814394	2
SLC1A1	2.08725	2.91905e-05	0.4791	2	3	108.5	2	0.991825	100	0.814394	2
GRIA4	2.08725	2.91905e-05	0.4791	2	3	108.5	2	0.991825	100	0.814394	2
SLC1A2	2.08725	2.91905e-05	0.4791	2	3	108.5	2	0.991825	100	0.814394	2
GRIK3	2.08725	2.91905e-05	0.4791	2	3	108.5	2	0.991825	100	0.814394	2
SLC1A3	2.08725	2.91905e-05	0.4791	2	3	108.5	2	0.991825	100	0.814394	2
GRIA2	2.08725	2.91905e-05	0.4791	2	3	108.5	2	0.991825	100	0.814394	2
PRKCZ	2.08725	3.42137e-05	0.4791	2	3	110	2	0.991825	94	0.825758	2
TRPA1	2.08725	0.000273895	0.4791	2	3	73	2	0.991825	242	0.545455	2
CXCL8	2.08725	0.000189812	0.4791	2	3	75.5	2	0.991825	232	0.564394	2
DRD1	2.08725	0.000189812	0.4791	2	3	75.5	2	0.991825	232	0.564394	2
TPO	2.08725	0.000611093	0.4791	2	3	70.5	2	0.991825	252	0.526515	2

## Sheet: Table S4
Table S4 KEGG enrichment analysis of potential targets
Category	Term	Count	%	PValue	Genes	List Total	Pop Hits	Pop Total	Fold Enrichment	Bonferroni	Benjamini	FDR
KEGG_PATHWAY	hsa01100:Metabolic pathways	33	24.81203007518797	0.030507590601919734	DNMT1, TPH1, MAOB, ADH1C, MAOA, ADH1B, GLO1, TYMP, HSD11B1, TPO, ALDH2, IMPA1, SPR, CBS, PDE4B, PDE4A, LTA4H, NOS1, ARSA, GSTM1, NOS2, NOS3, PDE4D, GSR, MIF, APRT, CYP2C9, GCLC, FOLH1, TH, PAH, CYP1A2, CAT	127	1570	8534	1.4124178745172775	0.9997523132807757	0.056386443319410263	0.0305076
KEGG_PATHWAY	hsa04080:Neuroactive ligand-receptor interaction	29	21.804511278195488	4.2458342367508315E-13	GABRB3, GRIA1, GABRB2, GRIA2, CHRNA7, CHRM5, GRIK3, HTR2B, HTR2C, HTR2A, NR3C1, GRM5, HTR7, CNR2, CNR1, ADORA1, DRD1, GRIA3, GRIA4, GABRA2, GABRA1, GABBR1, GABRA5, GABRA3, HTR1A, F2, GABRG2, P2RX7, ADORA2A	127	370	8534	5.266780165992764	1.1377920827726484E-10	5.689417877246114E-11	2.6961e-11
KEGG_PATHWAY	hsa05200:Pathways in cancer	29	21.804511278195488	2.4119731665122407E-9	GSK3B, CXCL8, PIK3R1, HIF1A, MAPK8, CASP3, ABL1, AKT1, MAPK1, RAC1, PRKACA, HRAS, PRKCG, MAP2K1, GSTM1, NOS2, APAF1, PRKCA, IGF1, F2, MMP9, ESR1, IL2, VEGFA, AR, BCL2, PPARG, FGFR2, FGFR1	127	533	8534	3.6561138112895364	6.464086031998661E-7	5.173452611911502E-8	2.4516e-08
KEGG_PATHWAY	hsa05022:Pathways of neurodegeneration - multiple diseases	28	21.052631578947366	1.2712291574949064E-9	GRIA1, GRIA2, APP, GSK3B, CHRNA7, CHRM5, PSEN2, PSEN1, SLC6A3, MAPK8, GRM5, CASP3, MAPK1, NOS1, RAC1, HRAS, GRIA3, GRIA4, PRKCG, MAP2K1, NOS2, APAF1, SIGMAR1, PRKCA, MAPK14, CAT, BCL2, MAPT	127	483	8534	3.8954695880406254	3.406893468449468E-7	3.406894142086349E-8	1.61446e-08
KEGG_PATHWAY	hsa04020:Calcium signaling pathway	21	15.789473684210526	7.170425161622259E-10	PRKCG, NOS2, NOS3, CHRNA7, TNNC1, CHRM5, HTR2B, HTR2C, PRKCA, HTR2A, VEGFA, P2RX7, GRM5, HTR7, ADORA2A, ERBB4, NOS1, DRD1, PRKACA, FGFR2, FGFR1	127	254	8534	5.555645111290223	1.9216738134097966E-7	2.4020924291434566E-8	1.1383e-08
KEGG_PATHWAY	hsa05417:Lipid and atherosclerosis	20	15.037593984962406	3.0421710857944014E-10	GSK3B, CXCL8, APAF1, NOS3, PRKCA, PIK3R1, MAPK14, SOD2, MMP9, SELP, CYP2C9, MAPK8, CASP3, BCL2, AKT1, MAPK1, PPARG, RAC1, HRAS, HSPA1A	127	216	8534	6.221930592009332	8.153017838630205E-8	1.1647169299898566E-8	5.51937e-09
KEGG_PATHWAY	hsa04726:Serotonergic synapse	19	14.285714285714285	4.6360888395379006E-14	GABRB3, PRKCG, GABRB2, APP, MAP2K1, TPH1, MAOB, MAOA, HTR1A, HTR2B, HTR2C, PRKCA, HTR2A, CYP2C9, HTR7, CASP3, MAPK1, PRKACA, HRAS	127	115	8534	11.102088325915783	1.2437162411060854E-11	1.2424718089961574E-11	5.88783e-12
KEGG_PATHWAY	hsa04723:Retrograde endocannabinoid signaling	19	14.285714285714285	4.52367104845244E-12	GABRB3, GRIA1, PRKCG, GABRA2, GABRB2, GRIA2, GABRA1, GABRA5, GABRA3, PRKCA, MAPK14, GABRG2, GRM5, MAPK8, CNR1, MAPK1, PRKACA, GRIA3, GRIA4	127	149	8534	8.568725889129631	1.2123555492848936E-9	3.030859602463135E-10	1.43627e-10
KEGG_PATHWAY	hsa05205:Proteoglycans in cancer	19	14.285714285714285	8.879668969862118E-10	PRKCG, MAP2K1, PRKCA, PTPN11, PIK3R1, IGF1, MAPK14, HIF1A, ESR1, MMP9, VEGFA, ERBB4, CASP3, AKT1, MAPK1, RAC1, PRKACA, HRAS, FGFR1	127	204	8534	6.258530183727035	2.3797510695366952E-7	2.644168093247831E-8	1.25302e-08
KEGG_PATHWAY	hsa04024:cAMP signaling pathway	19	14.285714285714285	4.627871968189282E-9	GRIA1, GRIA2, MAP2K1, GABBR1, PDE4D, HTR1A, PIK3R1, MAPK8, ADORA2A, ADORA1, PDE4B, AKT1, PDE4A, MAPK1, DRD1, RAC1, PRKACA, GRIA3, GRIA4	127	226	8534	5.649292732213783	1.240268922897414E-6	8.268464583164851E-8	3.91826e-08
KEGG_PATHWAY	hsa04010:MAPK signaling pathway	19	14.285714285714285	3.632642113485264E-7	PRKCG, MAP2K1, PRKCA, IGF1, MAPK14, DUSP6, VEGFA, MAPK8, ERBB4, CASP3, AKT1, MAPK1, MAPT, RAC1, PRKACA, HRAS, FGFR2, HSPA1A, FGFR1	127	300	8534	4.255800524934384	9.735008750477725E-5	3.8767321234458945E-6	1.83711e-06
KEGG_PATHWAY	hsa05010:Alzheimer disease	18	13.533834586466165	5.700710708259169E-5	GSK3B, APP, MAP2K1, NOS2, APAF1, CHRNA7, CHRM5, PSEN2, PIK3R1, PSEN1, GRM5, MAPK8, CASP3, AKT1, MAPK1, MAPT, NOS1, HRAS	127	391	8534	3.093461143444026	0.015162218484264134	2.728197267524031E-4	0.000129284
KEGG_PATHWAY	hsa04728:Dopaminergic synapse	17	12.781954887218044	7.25795487450187E-11	GRIA1, PRKCG, GRIA2, GSK3B, GSK3A, MAOB, MAOA, PRKCA, MAPK14, SLC6A3, MAPK8, TH, AKT1, DRD1, PRKACA, GRIA3, GRIA4	127	132	8534	8.654139823431162	1.945130523317573E-8	3.241886510610835E-9	1.53627e-09
KEGG_PATHWAY	hsa04014:Ras signaling pathway	17	12.781954887218044	3.76100877647736E-7	PRKCG, MAP2K1, PRKCA, PTPN11, PIK3R1, IGF1, VEGFA, MAPK8, HTR7, ABL1, AKT1, MAPK1, RAC1, PRKACA, HRAS, FGFR2, FGFR1	127	238	8534	4.799775028121485	1.0078997451767879E-4	3.8767321234458945E-6	1.83711e-06
KEGG_PATHWAY	hsa05032:Morphine addiction	16	12.030075187969924	3.1580762011792143E-12	GABRB3, PRKCG, GABRA2, GABRB2, GABRA1, GABBR1, GABRA5, PDE4D, GABRA3, PRKCA, GABRG2, ADORA1, PDE4B, PDE4A, DRD1, PRKACA	127	91	8534	11.814830838452885	8.463518774703971E-10	2.8212147397200977E-10	1.33692e-10
KEGG_PATHWAY	hsa05415:Diabetic cardiomyopathy	16	12.030075187969924	3.0145573149943093E-7	PRKCG, GSK3B, ACE, NOS3, GSR, PRKCA, PIK3R1, MAPK14, PRKCZ, MMP9, PTPA, MAPK8, AKT1, REN, RAC1, CTSD	127	205	8534	5.244632225849817	8.078688478008189E-5	3.366255668410312E-6	1.5952e-06
KEGG_PATHWAY	hsa04015:Rap1 signaling pathway	16	12.030075187969924	4.654806111301283E-7	PRKCG, MAP2K1, PRKCA, PIK3R1, IGF1, MAPK14, PRKCZ, VEGFA, ADORA2A, CNR1, AKT1, MAPK1, RAC1, HRAS, FGFR2, FGFR1	127	212	8534	5.071460407071758	1.2474105201476515E-4	4.5139804712993096E-6	2.13909e-06
KEGG_PATHWAY	hsa05207:Chemical carcinogenesis - receptor activation	16	12.030075187969924	5.576996380710465E-7	PRKCG, MAP2K1, GSTM1, VDR, CHRNA7, PRKCA, PIK3R1, ESR1, VEGFA, AR, CYP1A2, BCL2, AKT1, MAPK1, PRKACA, HRAS	127	215	8534	5.000695843252152	1.4945237554986335E-4	5.153913896656568E-6	2.44234e-06
KEGG_PATHWAY	hsa05208:Chemical carcinogenesis - reactive oxygen species	16	12.030075187969924	1.11475520573265E-6	MAP2K1, GSTM1, PTPN11, PIK3R1, MAPK14, SOD2, HIF1A, VEGFA, MAPK8, CYP1A2, CAT, ABL1, AKT1, MAPK1, RAC1, HRAS	127	227	8534	4.7363418779701	2.9870993894653974E-4	7.861957766746058E-6	3.72563e-06
KEGG_PATHWAY	hsa04151:PI3K-Akt signaling pathway	16	12.030075187969924	2.7196336479053487E-4	GSK3B, MAP2K1, NOS3, PRKCA, PIK3R1, IGF1, IL2, VEGFA, ERBB4, BCL2, AKT1, MAPK1, RAC1, HRAS, FGFR2, FGFR1	127	362	8534	2.9700265367381564	0.07030257454631816	0.001071855614174461	0.000507932
KEGG_PATHWAY	hsa04071:Sphingolipid signaling pathway	15	11.278195488721805	2.509510595330206E-9	PRKCG, MAP2K1, NOS3, PRKCA, PIK3R1, MAPK14, PRKCZ, MAPK8, ADORA1, BCL2, AKT1, MAPK1, RAC1, HRAS, CTSD	127	122	8534	8.261907835291082	6.725486153547067E-7	5.173452611911502E-8	2.4516e-08
KEGG_PATHWAY	hsa04926:Relaxin signaling pathway	15	11.278195488721805	5.8091914115524134E-9	MAP2K1, NOS2, NOS3, PRKCA, PIK3R1, MAPK14, PRKCZ, MMP9, VEGFA, MAPK8, AKT1, MAPK1, NOS1, PRKACA, HRAS	127	130	8534	7.753482737734705	1.5568621042350017E-6	9.730395614350293E-8	4.61105e-08
KEGG_PATHWAY	hsa05163:Human cytomegalovirus infection	15	11.278195488721805	5.552411255035122E-6	PRKCG, GSK3B, MAP2K1, CXCL8, TAP1, PRKCA, PIK3R1, MAPK14, VEGFA, CASP3, AKT1, MAPK1, RAC1, PRKACA, HRAS	127	226	8534	4.459967946484565	0.0014869437495169668	3.5408737890915054E-5	1.67795e-05
KEGG_PATHWAY	hsa04933:AGE-RAGE signaling pathway in diabetic complications	14	10.526315789473683	2.30632725892091E-9	CXCL8, NOS3, PRKCA, PIK3R1, MAPK14, PRKCZ, VEGFA, MAPK8, CASP3, BCL2, AKT1, MAPK1, RAC1, HRAS	127	101	8534	9.314414906057536	6.18095510107608E-7	5.173452611911502E-8	2.4516e-08
KEGG_PATHWAY	hsa04722:Neurotrophin signaling pathway	14	10.526315789473683	1.954243853533351E-8	GSK3B, MAP2K1, PSEN2, PTPN11, PIK3R1, PSEN1, MAPK14, MAPK8, BCL2, ABL1, AKT1, MAPK1, RAC1, HRAS	127	120	8534	7.839632545931758	5.237359869236791E-6	2.9096519597052114E-7	1.37883e-07
KEGG_PATHWAY	hsa05161:Hepatitis B	14	10.526315789473683	7.359302040730509E-7	PRKCG, MAP2K1, CXCL8, APAF1, PRKCA, PIK3R1, MAPK14, MMP9, MAPK8, CASP3, BCL2, AKT1, MAPK1, HRAS	127	163	8534	5.771508622771847	1.9720991884197847E-4	5.976645293684171E-6	2.83222e-06
KEGG_PATHWAY	hsa05014:Amyotrophic lateral sclerosis	14	10.526315789473683	0.0031939744487684265	GRIA1, GRIA2, NOS2, APAF1, SIGMAR1, SLC1A2, MAPK14, HDAC6, ERBB4, CASP3, CAT, BCL2, NOS1, RAC1	127	371	8534	2.535730203535879	0.5757172010316526	0.007622092436376527	0.00361196
KEGG_PATHWAY	hsa04724:Glutamatergic synapse	13	9.774436090225564	1.1875304440217358E-7	GRIA1, PRKCG, GRIA2, SLC1A1, SLC1A2, GRIK3, SLC1A3, PRKCA, GRM5, MAPK1, PRKACA, GRIA3, GRIA4	127	116	8534	7.530681509638881	3.182531135237365E-5	1.591290794989126E-6	7.54082e-07
KEGG_PATHWAY	hsa04915:Estrogen signaling pathway	13	9.774436090225564	8.63760024746494E-7	MAP2K1, GABBR1, NOS3, PIK3R1, ESR1, MMP9, BCL2, AKT1, MAPK1, PRKACA, HRAS, CTSD, HSPA1A	127	139	8534	6.284597518835326	2.314609953715241E-4	6.613933903773154E-6	3.13421e-06
KEGG_PATHWAY	hsa05167:Kaposi sarcoma-associated herpesvirus infection	13	9.774436090225564	3.0311025815432875E-5	GSK3B, MAP2K1, CXCL8, PIK3R1, MAPK14, HIF1A, VEGFA, MAPK8, CASP3, AKT1, MAPK1, RAC1, HRAS	127	196	8534	4.456933954684236	0.008090571751714681	1.5974502482012703E-4	7.57001e-05
KEGG_PATHWAY	hsa04510:Focal adhesion	13	9.774436090225564	4.283657127127383E-5	PRKCG, GSK3B, MAP2K1, PRKCA, PIK3R1, IGF1, VEGFA, MAPK8, BCL2, AKT1, MAPK1, RAC1, HRAS	127	203	8534	4.303246576936504	0.011414798128622339	2.125963166796553E-4	0.000100745
KEGG_PATHWAY	hsa05170:Human immunodeficiency virus 1 infection	13	9.774436090225564	6.841365391907042E-5	PRKCG, MAP2K1, TAP1, PRKCA, PIK3R1, MAPK14, MAPK8, CASP3, BCL2, AKT1, MAPK1, RAC1, HRAS	127	213	8534	4.101216221211785	0.01816841410043535	3.21664197373875E-4	0.00015243
KEGG_PATHWAY	hsa05206:MicroRNAs in cancer	13	9.774436090225564	0.002150627472890107	PRKCG, MAP2K1, DNMT1, ABCB1, PRKCA, PIK3R1, MMP9, VEGFA, CASP3, BCL2, ABL1, MAPK1, HRAS	127	312	8534	2.7998687664041992	0.4384131430317335	0.005484082840995429	0.0025988
KEGG_PATHWAY	hsa05033:Nicotine addiction	12	9.022556390977442	1.0151849564398673E-11	GABRB3, GRIA1, GABRA2, GABRB2, GABRA1, GRIA2, GABRA5, CHRNA7, GABRA3, GABRG2, GRIA3, GRIA4	127	41	8534	19.667370846936816	2.7207036623622116E-9	5.441391366517689E-10	2.57857e-10
KEGG_PATHWAY	hsa05031:Amphetamine addiction	12	9.022556390977442	4.1348360680910605E-9	GRIA1, PRKCG, GRIA2, MAOB, TH, MAOA, PRKCA, DRD1, PRKACA, SLC6A3, GRIA3, GRIA4	127	69	8534	11.686408764121875	1.108135444072289E-6	7.91525761606003E-8	3.75089e-08
KEGG_PATHWAY	hsa01521:EGFR tyrosine kinase inhibitor resistance	12	9.022556390977442	2.0712452041659763E-8	PRKCG, GSK3B, MAP2K1, BCL2, MAPK1, AKT1, PRKCA, IGF1, PIK3R1, HRAS, FGFR2, VEGFA	127	80	8534	10.07952755905512	5.550921810315579E-6	2.9215458669288507E-7	1.38446e-07
KEGG_PATHWAY	hsa05215:Prostate cancer	12	9.022556390977442	1.7699657477762624E-7	GSK3B, AR, MAP2K1, BCL2, MAPK1, AKT1, IGF1, PIK3R1, HRAS, MMP9, FGFR2, FGFR1	127	98	8534	8.228185762493974	4.7433961199661034E-5	2.2588134304954208E-6	1.07041e-06
KEGG_PATHWAY	hsa01522:Endocrine resistance	12	9.022556390977442	1.9665561473040356E-7	MAP2K1, MAPK8, BCL2, MAPK1, AKT1, IGF1, PIK3R1, MAPK14, PRKACA, HRAS, ESR1, MMP9	127	99	8534	8.145072774994034	5.2702321100772664E-5	2.291465423815137E-6	1.08588e-06
KEGG_PATHWAY	hsa04066:HIF-1 signaling pathway	12	9.022556390977442	5.799592714505001E-7	PRKCG, MAP2K1, NOS2, NOS3, BCL2, MAPK1, AKT1, PRKCA, IGF1, PIK3R1, HIF1A, VEGFA	127	110	8534	7.330565497494631	1.5541705135080353E-4	5.180969491624468E-6	2.45516e-06
KEGG_PATHWAY	hsa04725:Cholinergic synapse	12	9.022556390977442	9.922678997178682E-7	PRKCG, ACHE, MAP2K1, CHRNA7, CHRM5, BCL2, MAPK1, AKT1, PRKCA, PIK3R1, PRKACA, HRAS	127	116	8534	6.951398316589736	2.658925733672879E-4	7.187237760118613E-6	3.40589e-06
KEGG_PATHWAY	hsa04935:Growth hormone synthesis, secretion and action	12	9.022556390977442	1.6437940066312038E-6	PRKCG, GSK3B, MAP2K1, MAPK8, MAPK1, AKT1, PRKCA, IGF1, PIK3R1, MAPK14, PRKACA, HRAS	127	122	8534	6.609526268232864	4.404401335942332E-4	1.129581522505545E-5	5.35287e-06
KEGG_PATHWAY	hsa05016:Huntington disease	12	9.022556390977442	0.006155466646156314	GRIA1, GRIA2, GRM5, MAPK8, APAF1, CASP3, SLC1A2, SLC1A3, PPARG, SOD2, GRIA3, GRIA4	127	311	8534	2.592804516798744	0.8088626925631688	0.013411911066421887	0.00635564
KEGG_PATHWAY	hsa04370:VEGF signaling pathway	11	8.270676691729323	1.3878264482604172E-8	PRKCG, MAP2K1, NOS3, MAPK1, AKT1, PRKCA, RAC1, PIK3R1, MAPK14, HRAS, VEGFA	127	60	8534	12.319422572178478	3.7193680050284783E-6	2.187867577257599E-7	1.03679e-07
KEGG_PATHWAY	hsa04012:ErbB signaling pathway	11	8.270676691729323	4.7160989998649505E-7	PRKCG, GSK3B, MAP2K1, MAPK8, ERBB4, ABL1, MAPK1, AKT1, PRKCA, PIK3R1, HRAS	127	86	8534	8.594945980589635	1.2638349594240594E-4	4.5139804712993096E-6	2.13909e-06
KEGG_PATHWAY	hsa04727:GABAergic synapse	11	8.270676691729323	6.524552896413809E-7	GABRB3, GABRA2, PRKCG, GABRB2, GABRA1, GABBR1, GABRA5, GABRA3, PRKCA, PRKACA, GABRG2	127	89	8534	8.305228700345042	1.7484278789692276E-4	5.630606829512664E-6	2.66824e-06
KEGG_PATHWAY	hsa04540:Gap junction	11	8.270676691729323	8.91297619172817E-7	PRKCG, GRM5, MAP2K1, HTR2B, MAPK1, HTR2C, PRKCA, DRD1, HTR2A, PRKACA, HRAS	127	92	8534	8.03440602533379	2.388393417267487E-4	6.6352156093976386E-6	3.1443e-06
KEGG_PATHWAY	hsa04750:Inflammatory mediator regulation of TRP channels	11	8.270676691729323	1.7651133782049266E-6	PRKCG, MAPK8, TRPA1, HTR2B, HTR2C, PRKCA, IGF1, HTR2A, PIK3R1, MAPK14, PRKACA	127	99	8534	7.466316710411198	4.729389319719779E-4	1.1826259633973009E-5	5.60423e-06
KEGG_PATHWAY	hsa04928:Parathyroid hormone synthesis, secretion and action	11	8.270676691729323	6.921275946779391E-6	PRKCG, MAP2K1, VDR, PDE4D, BCL2, PDE4B, PDE4A, MAPK1, PRKCA, PRKACA, FGFR1	127	115	8534	6.427524820267032	0.0018531890935834516	4.215686258492902E-5	1.99773e-05
KEGG_PATHWAY	hsa04919:Thyroid hormone signaling pathway	11	8.270676691729323	1.1730276791793127E-5	PRKCG, GSK3B, MAP2K1, MAPK1, AKT1, PRKCA, PIK3R1, PRKACA, HRAS, HIF1A, ESR1	127	122	8534	6.058732412546792	0.0031387962654894075	6.834161261305561E-5	3.23858e-05
KEGG_PATHWAY	hsa04210:Apoptosis	11	8.270676691729323	3.0399239797859993E-5	MAP2K1, MAPK8, APAF1, CASP3, BCL2, MAPK1, AKT1, CTSF, PIK3R1, HRAS, CTSD	127	136	8534	5.43503937007874	0.0081140222616366	1.5974502482012703E-4	7.57001e-05
KEGG_PATHWAY	hsa05418:Fluid shear stress and atherosclerosis	11	8.270676691729323	4.14971852848154E-5	MAPK8, GSTM1, NOS3, BCL2, AKT1, RAC1, PIK3R1, MAPK14, PRKCZ, MMP9, VEGFA	127	141	8534	5.242307477522757	0.011059861422194062	2.0983482370434957E-4	9.94367e-05
KEGG_PATHWAY	hsa05034:Alcoholism	11	8.270676691729323	4.467214333874468E-4	MAP2K1, MAOB, ADORA2A, TH, MAOA, MAPK1, DRD1, PRKACA, HRAS, SLC6A3, HDAC6	127	188	8534	3.9317306081420673	0.1128561138148958	0.0015962845886378098	0.000756448
KEGG_PATHWAY	hsa04062:Chemokine signaling pathway	11	8.270676691729323	5.493953743741346E-4	GSK3B, GSK3A, MAP2K1, CXCL8, MAPK1, AKT1, RAC1, PIK3R1, PRKACA, HRAS, PRKCZ	127	193	8534	3.829872302231651	0.13694634836729402	0.0018876661581060008	0.000894528
KEGG_PATHWAY	hsa05171:Coronavirus disease - COVID-19	11	8.270676691729323	0.0026776370498790055	SELP, PRKCG, MAPK8, ACE, CXCL8, MAPK1, PRKCA, PIK3R1, F2, MAPK14, IL2	127	238	8534	3.105736782902137	0.5125507970352223	0.0065835479758492976	0.00311982
KEGG_PATHWAY	hsa05012:Parkinson disease	11	8.270676691729323	0.006681410997095243	MAPK8, MAOB, ADORA2A, APAF1, TH, MAOA, CASP3, DRD1, MAPT, PRKACA, SLC6A3	127	271	8534	2.7275474329546445	0.8341425931239692	0.014440468929205846	0.00684306
KEGG_PATHWAY	hsa05165:Human papillomavirus infection	11	8.270676691729323	0.025235980681230417	GSK3B, MAP2K1, CASP3, MAPK1, AKT1, PSEN1, PIK3R1, PRKACA, HRAS, PRKCZ, VEGFA	127	333	8534	2.2197157787708965	0.9989405917951532	0.04830887730406966	0.025236
KEGG_PATHWAY	hsa04730:Long-term depression	10	7.518796992481203	1.9609785484018547E-7	GRIA1, PRKCG, GRIA2, MAP2K1, MAPK1, PRKCA, IGF1, NOS1, HRAS, GRIA3	127	60	8534	11.199475065616797	5.25528493015015E-5	2.291465423815137E-6	1.08588e-06
KEGG_PATHWAY	hsa04664:Fc epsilon RI signaling pathway	10	7.518796992481203	6.723112632253927E-7	MAP2K1, MAPK8, BTK, MAPK1, AKT1, PRKCA, RAC1, PIK3R1, MAPK14, HRAS	127	69	8534	9.738673970101562	1.8016324776293224E-4	5.630606829512664E-6	2.66824e-06
KEGG_PATHWAY	hsa04917:Prolactin signaling pathway	10	7.518796992481203	8.618439474469546E-7	GSK3B, MAP2K1, MAPK8, TH, MAPK1, AKT1, PIK3R1, MAPK14, HRAS, ESR1	127	71	8534	9.46434512587335	2.3094760493846955E-4	6.613933903773154E-6	3.13421e-06
KEGG_PATHWAY	hsa05210:Colorectal cancer	10	7.518796992481203	4.86732365098513E-6	GSK3B, MAP2K1, MAPK8, CASP3, BCL2, MAPK1, AKT1, RAC1, PIK3R1, HRAS	127	87	8534	7.723775907321929	0.0013035954933002802	3.1815676547902796E-5	1.50768e-05
KEGG_PATHWAY	hsa05231:Choline metabolism in cancer	10	7.518796992481203	1.4156376564059592E-5	PRKCG, MAP2K1, MAPK8, MAPK1, AKT1, PRKCA, RAC1, PIK3R1, HRAS, HIF1A	127	99	8534	6.787560645828362	0.0037867478921008724	7.903976914933271E-5	3.74554e-05
KEGG_PATHWAY	hsa04660:T cell receptor signaling pathway	10	7.518796992481203	7.502160209833928E-5	GSK3B, MAP2K1, MAPK8, MAPK1, AKT1, PTPN11, PIK3R1, MAPK14, HRAS, IL2	127	122	8534	5.50793855686072	0.019905755010094173	3.4665154073025735E-4	0.000164271
KEGG_PATHWAY	hsa04068:FoxO signaling pathway	10	7.518796992481203	1.460845600941639E-4	MAP2K1, MAPK8, CAT, MAPK1, AKT1, IGF1, PIK3R1, MAPK14, SOD2, HRAS	127	133	8534	5.052394766443668	0.03839692944877737	6.117290953943114E-4	0.000289887
KEGG_PATHWAY	hsa05135:Yersinia infection	10	7.518796992481203	1.9339494576170671E-4	GSK3B, MAP2K1, MAPK8, CXCL8, MAPK1, AKT1, RAC1, PIK3R1, MAPK14, IL2	127	138	8534	4.869336985050781	0.05051434607293648	7.97382237909806E-4	0.000377864
KEGG_PATHWAY	hsa04550:Signaling pathways regulating pluripotency of stem cells	10	7.518796992481203	2.663812956942096E-4	GSK3B, MAP2K1, MAPK1, AKT1, IGF1, PIK3R1, MAPK14, HRAS, FGFR2, FGFR1	127	144	8534	4.6664479440069995	0.06891033641204947	0.0010655251827768385	0.000504932
KEGG_PATHWAY	hsa04072:Phospholipase D signaling pathway	10	7.518796992481203	3.434594599513598E-4	GRM5, MAP2K1, CXCL8, MAPK1, AKT1, PTPN11, PRKCA, PIK3R1, F2, HRAS	127	149	8534	4.509855731120858	0.08795226212544827	0.0013037776343560157	0.000617835
KEGG_PATHWAY	hsa04932:Non-alcoholic fatty liver disease	10	7.518796992481203	5.045869107694221E-4	GSK3B, GSK3A, MAPK8, CXCL8, CASP3, AKT1, PPARG, RAC1, PIK3R1, MAPK14	127	157	8534	4.280054165203872	0.1265142131485395	0.0017793327906079621	0.000843191
KEGG_PATHWAY	hsa04140:Autophagy - animal	10	7.518796992481203	8.586640992321418E-4	MAP2K1, MAPK8, BCL2, MAPK1, AKT1, PIK3R1, PRKACA, HRAS, HIF1A, CTSD	127	169	8534	3.9761449937101054	0.20564183810072378	0.002707317395226047	0.00128295
KEGG_PATHWAY	hsa05152:Tuberculosis	10	7.518796992481203	0.0014477690936146104	MAPK8, NOS2, APAF1, VDR, CASP3, BCL2, MAPK1, AKT1, MAPK14, CTSD	127	182	8534	3.6921346370165264	0.3217797947091684	0.0039592052764154655	0.00187619
KEGG_PATHWAY	hsa04613:Neutrophil extracellular trap formation	10	7.518796992481203	0.0021690775415877444	SELP, PRKCG, MAP2K1, MAPK1, AKT1, PRKCA, RAC1, PIK3R1, MAPK14, HDAC6	127	193	8534	3.4817020929378644	0.441189102708867	0.005484082840995429	0.0025988
KEGG_PATHWAY	hsa05169:Epstein-Barr virus infection	10	7.518796992481203	0.0031523784302509225	MAPK8, APAF1, CASP3, BCL2, BTK, TAP1, AKT1, RAC1, PIK3R1, MAPK14	127	204	8534	3.293963254593176	0.5709457229342878	0.007611147921686913	0.00360678
KEGG_PATHWAY	hsa04810:Regulation of actin cytoskeleton	10	7.518796992481203	0.007269322587856215	MAP2K1, CHRM5, MAPK1, AKT1, RAC1, PIK3R1, F2, HRAS, FGFR2, FGFR1	127	232	8534	2.8964159652457235	0.8584771267349897	0.015477530244321034	0.0073345
KEGG_PATHWAY	hsa05131:Shigellosis	10	7.518796992481203	0.011554418827180536	GSK3B, GSK3A, MAPK8, CXCL8, BCL2, MAPK1, AKT1, RAC1, PIK3R1, MAPK14	127	250	8534	2.687874015748031	0.9556043092484101	0.02328258831341642	0.0115544
KEGG_PATHWAY	hsa05132:Salmonella infection	10	7.518796992481203	0.011838344634916072	MAP2K1, MAPK8, CXCL8, CASP3, BCL2, MAPK1, AKT1, RAC1, MAPK14, HRAS	127	251	8534	2.677165354330709	0.9588941783632811	0.023676689269832144	0.0118383
KEGG_PATHWAY	hsa05020:Prion disease	10	7.518796992481203	0.02165429984609554	GSK3B, MAPK8, APAF1, CASP3, MAPK1, RAC1, PIK3R1, MAPK14, PRKACA, HSPA1A	127	278	8534	2.4171528918597405	0.997168951658274	0.04205327796198264	0.0216543
KEGG_PATHWAY	hsa04720:Long-term potentiation	9	6.7669172932330826	5.681252721303534E-6	GRIA1, PRKCG, GRIA2, GRM5, MAP2K1, MAPK1, PRKCA, PRKACA, HRAS	127	67	8534	9.026442590198613	0.0015214215174369494	3.5408737890915054E-5	1.67795e-05
KEGG_PATHWAY	hsa05211:Renal cell carcinoma	9	6.7669172932330826	7.924282478364898E-6	MAP2K1, MAPK1, AKT1, PTPN11, RAC1, PIK3R1, HRAS, HIF1A, VEGFA	127	70	8534	8.639595050618672	0.002121462629124937	4.719350453781762E-5	2.23641e-05
KEGG_PATHWAY	hsa04713:Circadian entrainment	9	6.7669172932330826	8.698938569682213E-5	GRIA1, PRKCG, GRIA2, MAPK1, PRKCA, NOS1, PRKACA, GRIA3, GRIA4	127	97	8534	6.2347593148794545	0.02304449399440045	3.8218287486472673E-4	0.000181109
KEGG_PATHWAY	hsa05142:Chagas disease	9	6.7669172932330826	1.3293179950763168E-4	MAPK8, ACE, CXCL8, NOS2, MAPK1, AKT1, PIK3R1, MAPK14, IL2	127	103	8534	5.871569451876768	0.03500088078449204	5.65487655048338E-4	0.000267974
KEGG_PATHWAY	hsa04650:Natural killer cell mediated cytotoxicity	9	6.7669172932330826	3.210020330206027E-4	PRKCG, MAP2K1, CASP3, MAPK1, PTPN11, PRKCA, RAC1, PIK3R1, HRAS	127	117	8534	5.1689884918231375	0.08244463309539218	0.0012467905050655293	0.00059083
KEGG_PATHWAY	hsa04611:Platelet activation	9	6.7669172932330826	5.29360794476266E-4	NOS3, BTK, MAPK1, AKT1, PIK3R1, F2, MAPK14, PRKACA, PRKCZ	127	126	8534	4.799775028121484	0.13229740544802648	0.0018424505573979128	0.000873102
KEGG_PATHWAY	hsa04910:Insulin signaling pathway	9	6.7669172932330826	9.65259577553277E-4	GSK3B, MAP2K1, MAPK8, MAPK1, AKT1, PIK3R1, PRKACA, HRAS, PRKCZ	127	138	8534	4.382403286545704	0.22803378932895224	0.0029066243458907666	0.00137739
KEGG_PATHWAY	hsa05162:Measles	9	6.7669172932330826	0.001011733874122768	GSK3B, MAPK8, APAF1, CASP3, BCL2, AKT1, PIK3R1, IL2, HSPA1A	127	139	8534	4.350875205347533	0.23759848079142953	0.003012718647387798	0.00142767
KEGG_PATHWAY	hsa04380:Osteoclast differentiation	9	6.7669172932330826	0.0012158899444620788	MAP2K1, MAPK8, BTK, MAPK1, AKT1, PPARG, RAC1, PIK3R1, MAPK14	127	143	8534	4.229172402400748	0.27823578820199424	0.0035038548937186787	0.00166041
KEGG_PATHWAY	hsa05017:Spinocerebellar ataxia	9	6.7669172932330826	0.0012717433944108264	GRIA1, PRKCG, GRIA2, MAPK8, AKT1, PRKCA, RORA, PIK3R1, GRIA3	127	144	8534	4.199803149606299	0.28897247440415386	0.003550283642730223	0.00168241
KEGG_PATHWAY	hsa04936:Alcoholic liver disease	9	6.7669172932330826	0.0012717433944108264	GSK3B, MAPK8, CXCL8, ALDH2, ADH1C, ADH1B, CASP3, AKT1, MAPK14	127	144	8534	4.199803149606299	0.28897247440415386	0.003550283642730223	0.00168241
KEGG_PATHWAY	hsa05224:Breast cancer	9	6.7669172932330826	0.0015159662468545278	GSK3B, MAP2K1, MAPK1, AKT1, IGF1, PIK3R1, HRAS, ESR1, FGFR1	127	148	8534	4.086294956373696	0.3340809872626881	0.0040980217782267585	0.00194197
KEGG_PATHWAY	hsa05226:Gastric cancer	9	6.7669172932330826	0.0016513137311308477	GSK3B, MAP2K1, ABCB1, BCL2, MAPK1, AKT1, PIK3R1, HRAS, FGFR2	127	150	8534	4.031811023622048	0.357840060171715	0.004338745881794776	0.00205605
KEGG_PATHWAY	hsa04150:mTOR signaling pathway	9	6.7669172932330826	0.0022914183533955515	PRKCG, GSK3B, MAP2K1, MAPK1, AKT1, PRKCA, IGF1, PIK3R1, HRAS	127	158	8534	3.8276686933120696	0.45925354803868745	0.005739253445887923	0.00271972
KEGG_PATHWAY	hsa05225:Hepatocellular carcinoma	9	6.7669172932330826	0.0036006339119733855	PRKCG, GSK3B, MAP2K1, GSTM1, MAPK1, AKT1, PRKCA, PIK3R1, HRAS	127	170	8534	3.55748031496063	0.6196682274392102	0.008391042507903193	0.00397635
KEGG_PATHWAY	hsa04360:Axon guidance	9	6.7669172932330826	0.005791365030171019	GSK3B, ABL1, MAPK1, PTPN11, PRKCA, RAC1, PIK3R1, HRAS, PRKCZ	127	184	8534	3.286802464909278	0.7891477449648779	0.012827903130929855	0.00607889
KEGG_PATHWAY	hsa05130:Pathogenic Escherichia coli infection	9	6.7669172932330826	0.010236544299656947	MAPK8, CXCL8, CASP3, ABL1, MAPK1, PTPN11, RAC1, F2, MAPK14	127	203	8534	2.979170707109887	0.93655182667077	0.02094193795655009	0.0102365
KEGG_PATHWAY	hsa04213:Longevity regulating pathway - multiple species	8	6.015037593984962	3.2437909881402686E-5	CAT, AKT1, IGF1, PIK3R1, SOD2, PRKACA, HRAS, HSPA1A	127	62	8534	8.670561341122681	0.008655821637113426	1.6717999708107539E-4	7.92234e-05
KEGG_PATHWAY	hsa04929:GnRH secretion	8	6.015037593984962	4.4267441013471816E-5	PRKCG, MAP2K1, GABBR1, MAPK1, AKT1, PRKCA, PIK3R1, HRAS	127	65	8534	8.27038158691702	0.011793837779162986	2.1570316712018995E-4	0.000102218
KEGG_PATHWAY	hsa05230:Central carbon metabolism in cancer	8	6.015037593984962	7.858999958644323E-5	MAP2K1, MAPK1, AKT1, PIK3R1, HRAS, HIF1A, FGFR2, FGFR1	127	71	8534	7.571476100698681	0.02084267294342801	3.510353314861131E-4	0.000166349
KEGG_PATHWAY	hsa05214:Glioma	8	6.015037593984962	1.2154964177610155E-4	PRKCG, MAP2K1, MAPK1, AKT1, PRKCA, IGF1, PIK3R1, HRAS	127	76	8534	7.073352673021136	0.03205235984231403	5.254081289676648E-4	0.000248981
KEGG_PATHWAY	hsa05235:PD-L1 expression and PD-1 checkpoint pathway in cancer	8	6.015037593984962	3.502686181851982E-4	MAP2K1, MAPK1, AKT1, PTPN11, PIK3R1, MAPK14, HRAS, HIF1A	127	90	8534	5.973053368328959	0.0896156752320505	0.0013037776343560157	0.000617835
KEGG_PATHWAY	hsa04211:Longevity regulating pathway	8	6.015037593984962	3.502686181851982E-4	CAT, AKT1, PPARG, IGF1, PIK3R1, SOD2, PRKACA, HRAS	127	90	8534	5.973053368328959	0.0896156752320505	0.0013037776343560157	0.000617835
KEGG_PATHWAY	hsa04662:B cell receptor signaling pathway	8	6.015037593984962	3.748680493086574E-4	GSK3B, MAP2K1, BTK, MAPK1, AKT1, RAC1, PIK3R1, HRAS	127	91	8534	5.907415419226442	0.09559994016034667	0.0013576302326313537	0.000643355
KEGG_PATHWAY	hsa04625:C-type lectin receptor signaling pathway	8	6.015037593984962	8.891868474841446E-4	MAPK8, MAPK1, AKT1, PTPN11, PIK3R1, MAPK14, HRAS, IL2	127	105	8534	5.119760029996251	0.21211889737949918	0.002770954361927335	0.0013131
KEGG_PATHWAY	hsa04931:Insulin resistance	8	6.015037593984962	0.0011088877419201488	PTPA, GSK3B, MAPK8, NOS3, AKT1, PTPN11, PIK3R1, PRKCZ	127	109	8534	4.9318789279780395	0.25721363614656967	0.0032302382047239117	0.00153075
KEGG_PATHWAY	hsa04620:Toll-like receptor signaling pathway	8	6.015037593984962	0.0011088877419201488	MAP2K1, MAPK8, CXCL8, MAPK1, AKT1, RAC1, PIK3R1, MAPK14	127	109	8534	4.9318789279780395	0.25721363614656967	0.0032302382047239117	0.00153075
KEGG_PATHWAY	hsa04914:Progesterone-mediated oocyte maturation	8	6.015037593984962	0.001233653568452394	MAP2K1, MAPK8, MAPK1, AKT1, IGF1, PIK3R1, MAPK14, PRKACA	127	111	8534	4.843016244591047	0.2816678834234715	0.00351722506750257	0.00166674
KEGG_PATHWAY	hsa05145:Toxoplasmosis	8	6.015037593984962	0.0013000301765009768	MAPK8, NOS2, CASP3, BCL2, MAPK1, AKT1, MAPK14, HSPA1A	127	112	8534	4.799775028121485	0.2943491808558275	0.003591835951569709	0.0017021
KEGG_PATHWAY	hsa04668:TNF signaling pathway	8	6.015037593984962	0.0018466193541255972	MAP2K1, MAPK8, CASP3, MAPK1, AKT1, PIK3R1, MAPK14, MMP9	127	119	8534	4.5174353205849265	0.3906433135112215	0.0047585960279390395	0.00225501
KEGG_PATHWAY	hsa04371:Apelin signaling pathway	8	6.015037593984962	0.004592270863987755	MAP2K1, NOS2, NOS3, MAPK1, AKT1, NOS1, PRKACA, HRAS	127	140	8534	3.8398200224971877	0.7087470637402782	0.01034225707183797	0.00490099
KEGG_PATHWAY	hsa04148:Efferocytosis	8	6.015037593984962	0.008485732315436454	MAP2K1, CASP3, MAPK1, PTPN11, PPARG, RAC1, MAPK14, HIF1A	127	157	8534	3.4240433321630976	0.8981119096902932	0.01762927333749589	0.00848573
KEGG_PATHWAY	hsa05160:Hepatitis C	8	6.015037593984962	0.009067133876424497	GSK3B, MAP2K1, APAF1, CASP3, MAPK1, AKT1, PIK3R1, HRAS	127	159	8534	3.3809736047145047	0.9129328359963564	0.018692245222167423	0.00906713
KEGG_PATHWAY	hsa05164:Influenza A	8	6.015037593984962	0.013986929573954912	MAP2K1, CXCL8, APAF1, CASP3, MAPK1, AKT1, PRKCA, PIK3R1	127	173	8534	3.1073688043329843	0.9770619722790163	0.027562478866322914	0.0139869
KEGG_PATHWAY	hsa05166:Human T-cell leukemia virus 1 infection	8	6.015037593984962	0.04776475875634847	MAP2K1, MAPK8, MAPK1, AKT1, PIK3R1, PRKACA, HRAS, IL2	127	224	8534	2.3998875140607425	0.9999979887824005	0.0846362348987026	0.0477648
KEGG_PATHWAY	hsa00350:Tyrosine metabolism	7	5.263157894736842	1.2456925356976575E-5	TPO, MAOB, ADH1C, TH, MAOA, ADH1B, MIF	127	36	8534	13.066054243219599	0.003332910271948819	7.103097863127068E-5	3.36602e-05
KEGG_PATHWAY	hsa05219:Bladder cancer	7	5.263157894736842	2.7072024457442766E-5	MAP2K1, CXCL8, MAPK1, HRAS, MMP9, TYMP, VEGFA	127	41	8534	11.472632994046476	0.007229143883866418	1.4806739907336042E-4	7.01663e-05
KEGG_PATHWAY	hsa05030:Cocaine addiction	7	5.263157894736842	7.645280232639879E-5	GRIA2, MAOB, TH, MAOA, DRD1, PRKACA, SLC6A3	127	49	8534	9.59955005624297	0.02028163796330984	3.472771359910996E-4	0.000164568
KEGG_PATHWAY	hsa05223:Non-small cell lung cancer	7	5.263157894736842	6.974573331947401E-4	PRKCG, MAP2K1, MAPK1, AKT1, PRKCA, PIK3R1, HRAS	127	73	8534	6.443533599395966	0.17054280949902467	0.0023076366085949427	0.00109354
KEGG_PATHWAY	hsa00982:Drug metabolism - cytochrome P450	7	5.263157894736842	6.974573331947401E-4	CYP2C9, GSTM1, MAOB, ADH1C, MAOA, ADH1B, CYP1A2	127	73	8534	6.443533599395966	0.17054280949902467	0.0023076366085949427	0.00109354
KEGG_PATHWAY	hsa05218:Melanoma	7	5.263157894736842	6.974573331947401E-4	MAP2K1, MAPK1, AKT1, IGF1, PIK3R1, HRAS, FGFR1	127	73	8534	6.443533599395966	0.17054280949902467	0.0023076366085949427	0.00109354
KEGG_PATHWAY	hsa04918:Thyroid hormone synthesis	7	5.263157894736842	8.054507907706587E-4	PRKCG, TPO, TTR, ALB, GSR, PRKCA, PRKACA	127	75	8534	6.271706036745408	0.1942226306079755	0.0025736036067879704	0.00121958
KEGG_PATHWAY	hsa01524:Platinum drug resistance	7	5.263157894736842	8.054507907706587E-4	GSTM1, APAF1, CASP3, BCL2, MAPK1, AKT1, PIK3R1	127	75	8534	6.271706036745408	0.1942226306079755	0.0025736036067879704	0.00121958
KEGG_PATHWAY	hsa05212:Pancreatic cancer	7	5.263157894736842	9.25928906787802E-4	MAP2K1, MAPK8, MAPK1, AKT1, RAC1, PIK3R1, VEGFA	127	77	8534	6.108804581245526	0.21984596819891322	0.00281987439794467	0.00133628
KEGG_PATHWAY	hsa05220:Chronic myeloid leukemia	7	5.263157894736842	9.25928906787802E-4	MAP2K1, ABL1, MAPK1, AKT1, PTPN11, PIK3R1, HRAS	127	77	8534	6.108804581245526	0.21984596819891322	0.00281987439794467	0.00133628
KEGG_PATHWAY	hsa04742:Taste transduction	7	5.263157894736842	0.001648584073785669	GABRA2, GABRA1, GABBR1, GABRA5, GABRA3, HTR1A, PRKACA	127	86	8534	5.469511078557041	0.35736934042425994	0.004338745881794776	0.00205605
KEGG_PATHWAY	hsa04912:GnRH signaling pathway	7	5.263157894736842	0.0024583148444570313	MAP2K1, MAPK8, MAPK1, PRKCA, MAPK14, PRKACA, HRAS	127	93	8534	5.057827448988231	0.48296231307584114	0.006100262762171151	0.0028908
KEGG_PATHWAY	hsa04657:IL-17 signaling pathway	7	5.263157894736842	0.0027368274041541896	GSK3B, MAPK8, CXCL8, CASP3, MAPK1, MAPK14, MMP9	127	95	8534	4.9513468711147945	0.5202428638185381	0.006667906766484753	0.00315979
KEGG_PATHWAY	hsa04666:Fc gamma R-mediated phagocytosis	7	5.263157894736842	0.003364133917862646	PRKCG, MAP2K1, MAPK1, AKT1, PRKCA, RAC1, PIK3R1	127	99	8534	4.751292452079854	0.594691928635095	0.00790866570164201	0.00374776
KEGG_PATHWAY	hsa04916:Melanogenesis	7	5.263157894736842	0.003715253432056321	PRKCG, GSK3B, MAP2K1, MAPK1, PRKCA, PRKACA, HRAS	127	101	8534	4.657207453028768	0.6312152469726393	0.008583516549923224	0.00406756
KEGG_PATHWAY	hsa05146:Amoebiasis	7	5.263157894736842	0.004092916737107052	PRKCG, CXCL8, NOS2, CASP3, PRKCA, PIK3R1, PRKACA	127	103	8534	4.566776240348597	0.6668467195077543	0.00929577699614144	0.00440509
KEGG_PATHWAY	hsa04670:Leukocyte transendothelial migration	7	5.263157894736842	0.007276749293971829	PRKCG, PTPN11, PRKCA, RAC1, PIK3R1, MAPK14, MMP9	127	116	8534	4.054982351344013	0.8587605872406241	0.015477530244321034	0.0073345
KEGG_PATHWAY	hsa04261:Adrenergic signaling in cardiomyocytes	7	5.263157894736842	0.026274460061790825	TNNC1, BCL2, MAPK1, AKT1, PRKCA, MAPK14, PRKACA	127	154	8534	3.054402290622763	0.9992038435275985	0.04994010848624072	0.0262745
KEGG_PATHWAY	hsa04921:Oxytocin signaling pathway	7	5.263157894736842	0.027013070235697084	PRKCG, MAP2K1, NOS3, MAPK1, PRKCA, PRKACA, HRAS	127	155	8534	3.034696469392939	0.9993503525906153	0.05098241424765365	0.0270131
KEGG_PATHWAY	hsa04218:Cellular senescence	7	5.263157894736842	0.028531448453514973	MAP2K1, CXCL8, MAPK1, AKT1, PIK3R1, MAPK14, HRAS	127	157	8534	2.9960379156427104	0.9995725316468282	0.05347152577302107	0.0285314
KEGG_PATHWAY	hsa04310:Wnt signaling pathway	7	5.263157894736842	0.043737836748778056	PRKCG, GSK3B, MAPK8, PRKCA, RAC1, PSEN1, PRKACA	127	174	8534	2.703321567562675	0.9999937679839931	0.07866939764209745	0.0437378
KEGG_PATHWAY	hsa04960:Aldosterone-regulated sodium reabsorption	6	4.511278195488721	2.2009612996992103E-4	PRKCG, MAPK1, PRKCA, IGF1, PIK3R1, NR3C2	127	38	8534	10.610029009531704	0.05728592960124046	8.937236792718005E-4	0.000423518
KEGG_PATHWAY	hsa00380:Tryptophan metabolism	6	4.511278195488721	3.558313606027837E-4	TPH1, MAOB, ALDH2, MAOA, CYP1A2, CAT	127	42	8534	9.59955005624297	0.09097235725425146	0.0013063397896102198	0.000619049
KEGG_PATHWAY	hsa00330:Arginine and proline metabolism	6	4.511278195488721	8.066518767544384E-4	MAOB, ALDH2, NOS2, MAOA, NOS3, NOS1	127	50	8534	8.063622047244094	0.19448217055484696	0.0025736036067879704	0.00121958
KEGG_PATHWAY	hsa05213:Endometrial cancer	6	4.511278195488721	0.0017149566908627573	GSK3B, MAP2K1, MAPK1, AKT1, PIK3R1, HRAS	127	59	8534	6.833578006139064	0.3687182158662704	0.0044622174092351355	0.00211456
KEGG_PATHWAY	hsa05221:Acute myeloid leukemia	6	4.511278195488721	0.00321379270638264	MAP2K1, MAPK1, AKT1, PIK3R1, HRAS, DUSP6	127	68	8534	5.929133858267717	0.5779719221133117	0.007622092436376527	0.00361196
KEGG_PATHWAY	hsa05120:Epithelial cell signaling in Helicobacter pylori infection	6	4.511278195488721	0.0038758263801746996	MAPK8, CXCL8, CASP3, PTPN11, RAC1, MAPK14	127	71	8534	5.678607075524011	0.6468066500128591	0.008877961281083927	0.00420709
KEGG_PATHWAY	hsa05133:Pertussis	6	4.511278195488721	0.005791702532994449	MAPK8, CXCL8, NOS2, CASP3, MAPK1, MAPK14	127	78	8534	5.1689884918231375	0.7891669269364064	0.012827903130929855	0.00607889
KEGG_PATHWAY	hsa00980:Metabolism of xenobiotics by cytochrome P450	6	4.511278195488721	0.006111423184703265	HSD11B1, CYP2C9, GSTM1, ADH1C, ADH1B, CYP1A2	127	79	8534	5.103558257749427	0.8065791183773114	0.013411911066421887	0.00635564
KEGG_PATHWAY	hsa05222:Small cell lung cancer	6	4.511278195488721	0.011976970739491851	NOS2, APAF1, CASP3, BCL2, AKT1, PIK3R1	127	93	8534	4.335280670561342	0.9604110420847377	0.023776504875435676	0.011977
KEGG_PATHWAY	hsa04659:Th17 cell differentiation	6	4.511278195488721	0.0223771585717343	MAPK8, MAPK1, RORA, MAPK14, HIF1A, IL2	127	109	8534	3.69890919598353	0.9976776957573691	0.043144449620322246	0.0223772
KEGG_PATHWAY	hsa04270:Vascular smooth muscle contraction	6	4.511278195488721	0.048002640688816406	PRKCG, MAP2K1, ADORA2A, MAPK1, PRKCA, PRKACA	127	134	8534	3.0088141967328714	0.99999811904105	0.0846362348987026	0.0480026
KEGG_PATHWAY	hsa04961:Endocrine and other factor-regulated calcium reabsorption	5	3.7593984962406015	0.007593210422373639	PRKCG, VDR, PRKCA, PRKACA, ESR1	127	53	8534	6.339325508839697	0.8703278250545275	0.016023467662961692	0.00759321
KEGG_PATHWAY	hsa04721:Synaptic vesicle cycle	5	3.7593984962406015	0.02911684406104371	SLC1A1, SLC1A2, SLC1A3, SLC6A2, SLC6A3	127	79	8534	4.252965214791189	0.9996362968873886	0.05418968200249802	0.0291168
KEGG_PATHWAY	hsa00360:Phenylalanine metabolism	4	3.007518796992481	0.0015291126038159545	MAOB, MAOA, PAH, MIF	127	16	8534	16.799212598425196	0.3364266056850922	0.0040980217782267585	0.00194197
KEGG_PATHWAY	hsa00790:Folate biosynthesis	4	3.007518796992481	0.007863630139421662	TPH1, SPR, TH, PAH	127	28	8534	9.59955005624297	0.8794610919103348	0.016464475604414105	0.00786363
KEGG_PATHWAY	hsa04215:Apoptosis - multiple species	4	3.007518796992481	0.01140792760555919	MAPK8, APAF1, CASP3, BCL2	127	32	8534	8.399606299212598	0.9538056249240952	0.023161549987044415	0.0114079
KEGG_PATHWAY	hsa05216:Thyroid cancer	4	3.007518796992481	0.0169444582002523	MAP2K1, MAPK1, PPARG, HRAS	127	37	8534	7.264524366886571	0.9897453946161274	0.033146823340639536	0.0169445
KEGG_PATHWAY	hsa04930:Type II diabetes mellitus	4	3.007518796992481	0.031808190526855684	MAPK8, MAPK1, PIK3R1, PRKCZ	127	47	8534	5.71888088457028	0.9998271551803215	0.05799044259317907	0.0318082
KEGG_PATHWAY	hsa00620:Pyruvate metabolism	4	3.007518796992481	0.031808190526855684	ALDH2, ADH1C, ADH1B, GLO1	127	47	8534	5.71888088457028	0.9998271551803215	0.05799044259317907	0.0318082
KEGG_PATHWAY	hsa05134:Legionellosis	4	3.007518796992481	0.04946788964004229	CXCL8, APAF1, CASP3, HSPA1A	127	56	8534	4.799775028121485	0.999998755197639	0.08664963675510676	0.0494679
KEGG_PATHWAY	hsa00340:Histidine metabolism	3	2.2556390977443606	0.04120979402557575	MAOB, ALDH2, MAOA	127	22	8534	9.16320687186829	0.9999873549115438	0.07462314053279932	0.0412098
KEGG_PATHWAY	hsa00220:Arginine biosynthesis	3	2.2556390977443606	0.044707392377075064	NOS2, NOS3, NOS1	127	23	8534	8.764806573091407	0.999995251463648	0.07987720771370745	0.0447074
